# Supplementary material for: Modulation of HIV replication in monocyte derived macrophages (MDM) by steroid hormones
Source: PLoS One. 2018 Jan 26;13(1):e0191916. doi: 10.1371/journal.pone.0191916 (PMC5786332; doi:10.1371/journal.pone.0191916)
Supplement: S2 Table — (XLS) [file pone.0191916.s002.xls]

## Sheet: Estrogen
Diseases and Bio Functions	40 pM Estrogen	110 nM Estrogen
cell death of melanoma cell lines	3.23564	1.49483
chemotaxis of antigen presenting cells	2.29345	2.29345
replication of Influenza A virus	-2.06982	-2.36551
replication of RNA virus	-1.6899	-2.46676
inflammation of organ	-2.36345	-1.70836
lymphohematopoietic neoplasia	-2.20595	-1.84726
hematological neoplasia	-2.20595	-1.84726
inflammation of absolute anatomical region	-2.35594	-1.67058
infection of lymphatic system cells	-1.97246	-1.97246
binding of synthetic promoter	-1.95432	-1.95432
cell death of macrophages	-1.58198	-2.20102
cell death of myeloid cells	-1.40788	-2.31864
apoptosis of melanoma cell lines	2.57583	1.09067
Viral Infection	-0.892861	-2.7389
transendothelial migration of dendritic cells	1.80748	1.80748
response of lymphocytes	2.2188	1.38675
replication of HIV-1	-1.79806	-1.79806
apoptosis of tumor cells	-1.02769	-2.55663
T cell response	2.23607	1.34164
interphase	2.53786	1.01297
replication of HIV	-1.75058	-1.75058
cell-mediated response	1.73205	1.73205
cell death of neuroblastoma cell lines	-2.0627	-1.39371
growth of hematological system tumor	-1.94099	-1.50966
binding of NFkB binding site	-2.07087	-1.32695
cell death of phagocytes	-1.96314	-1.38101
cell movement of antigen presenting cells	2.06843	1.20117
proliferation of leukemia cells	-2.18282	-0.970143
apoptosis of myeloid cells	-1.07781	-2.07062
apoptosis of macrophages	-1.19883	-1.94477
priming of myeloid cells	-1.1767	-1.96116
priming of phagocytes	-1.15404	-1.96865
response of mononuclear leukocytes	1.91237	1.19523
transactivation of RNA	1.22038	-1.85997
replication of Hepatitis C virus	-1.53484	-1.53484
transcription of DNA	0.469351	-2.58689
osteoclastogenesis of mononuclear leukocytes	-1.98248	-1.06749
cell proliferation of hematopoietic cell lines	-2.18267	-0.850779
response of V-delta-1 gamma-delta T cells	2	1
osteoclastogenesis of phagocytes	-2	-1
interphase of tumor cell lines	2.33549	0.641353
cytostasis	2.41772	0.555947
cell movement of endothelial cell lines	-1.4843	-1.4843
chemotaxis of eosinophils	1.48149	1.48149
chemotaxis of leukocytes	1.79042	1.15624
priming of leukocytes	-1.46059	-1.46059
infection of leukocytes	-1.01868	-1.89496
malignant connective or soft tissue neoplasm	-1.99386	-0.886158
connective tissue tumor	-1.99386	-0.886158
connective or soft tissue tumor	-1.99386	-0.886158
activation of DNA endogenous promoter	0.54063	-2.26495
osteoclastogenesis	-2.2	-0.6
apoptosis of phagocytes	-1.46809	-1.3038
cell death of antigen presenting cells	-1.73292	-1.02892
apoptosis of cancer cells	-0.540658	-2.19735
infection of cells	-0.537277	-2.17722
development of monocytes	-2.23607	-0.447214
immune response of tumor cell lines	1.33062	1.33062
cell proliferation of lymphoma cell lines	-2.18274	-0.476251
cell death of squamous cell carcinoma cell lines	-1.32345	-1.32345
transcription of RNA	1.1774	-1.46346
chemotaxis of phagocytes	1.55494	1.04179
necrosis	1.63307	0.939998
cell proliferation of leukocyte cell lines	-1.70097	-0.871227
chemotaxis of T lymphocytes	1.93221	0.618404
phosphorylation of protein	-0.70571	-1.80552
cell movement of T lymphocytes	2.14316	0.3551
autophagy	-0.648528	-1.82119
quantity of cells	-1.41056	-1.05754
apoptosis of neutrophils	-1.2199	-1.2199
production of virus	-1.69775	-0.727607
expression of mRNA	1.52632	0.894737
cell death of T lymphocytes	-0.794666	-1.6226
activation of neutrophils	-1.52997	-0.880893
transmigration of phagocytes	1.17921	1.17921
binding of mononuclear leukocytes	1.50794	0.843892
apoptosis of breast cancer cell lines	2.08793	-0.254496
binding of C/EBP binding site	-1.16346	-1.16346
cell proliferation of carcinoma cell lines	0.334275	-1.98615
invasion of tumor cell lines	0.83406	-1.48505
adhesion of endothelial cells	-0.715371	-1.59907
migration of dendritic cells	1.64207	0.666842
migration of lymphatic system cells	2.01378	0.288623
invasion of cells	0.621883	-1.67772
transcription	1.21467	-1.08332
binding of AP1 consensus site	-1.42362	-0.866808
cytotoxic reaction of tumor cell lines	1.13137	1.13137
cell movement of natural killer cells	1.12431	1.12431
proliferation of connective tissue cells	-1.27301	-0.97348
binding of protein binding site	-1.43275	-0.809697
neuromuscular disease	-1.1094	-1.1094
progressive motor neuropathy	-1.1094	-1.1094
cell death of tumor cells	-0.382577	-1.83507
apoptosis of pancreatic cells	-1.45831	-0.744034
cell death of immune cells	-1.98571	-0.21063
adhesion of immune cells	-1.09507	-1.09507
cell death of breast cancer cell lines	1.99844	-0.185654
cell death of tumor cell lines	1.66135	0.513409
cell movement of breast cancer cell lines	0.906918	-1.2647
proteolysis	0.152499	-1.98248
infection of mammalia	-1.06749	1.06749
innate immune response	1.06749	1.06749
cell viability of mononuclear leukocytes	-1.414	0.694595
apoptosis of fibroblast cell lines	1.00349	1.09816
response of tumor cell lines	1.04168	1.04168
transmigration of mononuclear leukocytes	0.664364	-1.41177
immune response of cells	0.230951	1.8129
apoptosis of endothelial cell lines	1.39614	-0.642022
maturation of dendritic cells	-0.698295	-1.33908
expression of RNA	1.03984	-0.994078
Lymphocyte migration	1.90468	0.127732
central nervous system tumor	-0.536895	-1.49137
gliomatosis	-0.536895	-1.49137
cell viability of lymphatic system cells	-1.46209	0.547792
migration of eosinophils	-1.00438	-1.00438
chemotaxis of endothelial cell lines	-1	-1
organismal death	-1	-1
migration of breast cancer cell lines	0.785815	-1.21279
cell death of connective tissue cells	1.31385	0.683116
growth of organism	0.27735	-1.71957
cell death of dendritic cells	-0.848528	1.13137
infection by RNA virus	-0.33546	-1.613
binding of endothelial cells	1.07833	-0.862662
binding of DNA	-0.702048	-1.22159
expansion of mononuclear leukocytes	-1.0892	0.824733
cell viability of leukocytes	-1.42679	0.464908
expansion of T lymphocytes	-0.40452	1.48324
generation of cells	-1.30501	0.581338
phagocytosis	-1.27581	-0.61017
apoptosis of bone cancer cell lines	1.18465	0.692185
proliferation of cancer cells	-1.11029	-0.754997
apoptosis of muscle cells	-0.354839	-1.48387
cell movement of bone cancer cell lines	1.34219	0.495662
expansion of cells	-1.34837	0.47036
cell proliferation of breast cancer cell lines	1.4228	0.379691
recruitment of phagocytes	-0.900366	-0.900366
proliferation of lung cancer cell lines	0.455046	-1.33797
migration of carcinoma cell lines	-0.511885	-1.27971
apoptosis of hepatoma cell lines	0.957102	-0.828355
cell death	1.46769	0.3043
I-kappaB kinase/NF-kappaB cascade	-1.14459	-0.616316
chemotaxis of mononuclear leukocytes	1.46175	0.294616
cell survival	-1.23754	-0.511309
synthesis of prostaglandin E2	-0.636229	-1.10256
organization of cytoskeleton	0.377277	1.36148
inflammatory response	0.527966	1.20396
proliferation of cells	0.956661	-0.7704
cell viability of blood cells	-1.4307	0.291979
migration of mononuclear leukocytes	1.63368	-0.085143
activation of antigen presenting cells	0.360354	1.35281
synthesis of nitric oxide	-0.0596986	-1.64328
activation of natural killer cells	0.242536	1.45521
synthesis of prostaglandin	-0.607054	-1.0818
apoptosis of prostate cancer cell lines	0.647254	-1.03212
cell movement of mononuclear leukocytes	1.59607	-0.0810313
apoptosis of colorectal cancer cell lines	-0.929502	-0.742828
transmigration of leukocytes	1.53728	-0.132121
differentiation of connective tissue	0.13002	1.53023
binding of HIV	-0.694235	0.940785
apoptosis	1.61876	0.00330575
antiviral response	0.80829	0.80829
chemotaxis of myeloid cells	0.729167	0.871736
binding of DNA fragment	-0.113961	-1.48149
apoptosis of islet cells	-1.17892	-0.414214
apoptosis of fibrosarcoma cell lines	-0.288196	-1.29371
cell death of embryonic cell lines	-0.39196	-1.18904
activation of cells	0.718249	0.855434
apoptosis of leukemia cells	0.784987	-0.784987
migration of tumor cell lines	0.962708	-0.601513
necrosis of prostate cancer cell lines	0.234586	-1.32641
apoptosis of granulocytes	-0.464682	-1.09476
cell movement of tumor cell lines	0.917576	-0.635687
cell movement of smooth muscle cells	1.27581	0.27735
synthesis of protein	0.913642	0.638172
differentiation of helper T lymphocytes	0.775341	0.775341
migration of cells	0.953461	-0.596352
chemotaxis of granulocytes	0.693301	0.854066
cell movement	0.60934	-0.921444
proliferation of B lymphocytes	-0.456994	1.05109
cell death of cancer cells	0.127271	-1.37318
apoptosis of heart cell lines	0.935674	-0.561405
apoptosis of cervical cancer cell lines	0.857252	0.627707
stimulation of blood cells	-0.414515	-1.06901
cell death of leukemia cells	1.06901	-0.414515
cell viability of tumor cell lines	-0.483271	-0.991953
apoptosis of antigen presenting cells	-0.842484	-0.617822
activation of B lymphocytes	-1.12431	-0.334255
chemotaxis	1.21137	0.237534
chemotaxis of cells	1.21087	0.236691
differentiation of tumor cell lines	0.718906	0.718906
apoptosis of endothelial cells	1.13985	0.287429
response of embryonic cell lines	-0.443089	0.980607
response of kidney cell lines	-0.443089	0.980607
response of epithelial cell lines	-0.443089	0.980607
cell movement of leukocytes	1.28201	0.127627
apoptosis of T lymphocytes	-0.349541	-1.0533
apoptosis of pancreatic cancer cell lines	-0.654156	0.742586
cell death of lymphoma cell lines	0.96134	-0.4349
expression of protein	0.115987	1.27585
cellular infiltration by leukocytes	-0.688515	-0.688515
stimulation of cells	-0.687913	-0.687913
cell proliferation of melanoma cell lines	0.685994	-0.685994
cell viability of myeloid cells	-1.02565	0.341882
cell viability of phagocytes	-0.341882	1.02565
cell death of carcinoma cell lines	-0.621011	0.742969
cell death of pancreatic cancer cell lines	-0.404762	0.954002
cell death of endothelial cell lines	0.993407	-0.349405
quantity of blood cells	-0.657258	-0.657258
activation of tumor cell lines	-0.341662	-0.962865
cytotoxic reaction of cells	0.650945	0.650945
metabolism of protein	1.06803	-0.233511
cell cycle progression	1.01913	-0.277945
apoptosis of lymphoma cell lines	0.230711	-1.06066
microtubule dynamics	0.135389	1.15081
quantity of tumor cell lines	-0.642809	-0.642809
differentiation of osteoclasts	-0.624695	-0.624695
infection of phagocytes	-0.624695	-0.624695
infection of antigen presenting cells	-0.624695	-0.624695
fatty acid metabolism	0.276504	-0.951713
cell proliferation of T lymphocytes	0.761948	-0.465899
development of connective tissue cells	-0.690494	0.537051
migration of monocyte-derived dendritic cells	1.18792	-0.0383201
mitosis	-0.152499	-1.06749
apoptosis of leukemia cell lines	0.431253	-0.780251
apoptosis of vascular endothelial cells	1.07308	0.136574
production of reactive oxygen species	-0.686839	-0.516899
activation of dendritic cells	-0.300753	0.902258
synthesis of lipid	-0.169986	-1.03287
infection by Herpesviridae	-0.39055	-0.808996
infection by DNA virus	-0.39055	-0.808996
chemotaxis of monocytes	0.59555	0.59555
cell movement of hematopoietic progenitor cells	0.593732	0.593732
cell viability	-0.945207	-0.23044
viral life cycle	-0.586739	-0.586739
angiogenesis	0.29397	0.875305
cytotoxicity of cells	0.478913	0.670478
apoptosis of lung cell lines	1.04777	0.0952516
differentiation of myeloid cells	0.413678	0.728861
apoptosis of neuroblastoma cell lines	-0.726033	-0.413761
development of mononuclear leukocytes	-0.69786	0.441252
cell death of glioma cells	9.42055e-17	-1.13137
proliferation of leukemia cell lines	-1.03984	-0.0861012
cellular homeostasis	-0.298188	-0.827404
synthesis of DNA	0.560185	0.560185
activation of myeloid cells	-0.560028	-0.560028
cell death of leukemia cell lines	1.07635	-0.0375941
cell death of kidney cell lines	-0.148804	-0.963761
cell death of leukocyte cell lines	-0.648537	-0.463241
synthesis of eicosanoid	-0.328661	-0.782359
binding of cells	0.564669	-0.529996
cell proliferation of tumor cell lines	0.486797	-0.602497
survival of organism	-0.59944	-0.488203
stimulation of tumor cell lines	-0.846154	-0.230769
colony formation of bone marrow cells	0.529999	0.529999
activation of monocyte-derived dendritic cells	-0.927173	-0.132453
migration of smooth muscle cells	1	-0.0588235
apoptosis of sarcoma cell lines	0.637259	-0.412879
differentiation of macrophages	-0.707508	-0.303218
cell death of monocyte-derived dendritic cells	-0.0830455	0.9135
binding of leukocytes	0.504328	-0.487109
apoptosis of epithelial cells	-0.407379	-0.574508
differentiation of monocytes	-0.440732	0.538672
adhesion of tumor cell lines	0.344634	-0.627923
apoptosis of lung cancer cell lines	0.245608	0.720979
differentiation of cells	-0.396824	0.569194
apoptosis of tumor cell lines	0.914023	-0.0475438
polarization of cells	-0.478091	-0.478091
cell death of cervical cancer cell lines	0.449889	0.505314
replication of Vesicular stomatitis Indiana virus	-0.467606	-0.467606
cell death of myeloma cell lines	0.294404	0.633391
cell death of hematopoietic cell lines	-0.0699926	-0.857409
vasculogenesis	0.226573	0.695344
apoptosis of carcinoma cell lines	-0.508012	0.40623
antimicrobial response	-0.0489702	0.832494
proliferation of mesangial cells	0.440086	0.440086
stimulation of leukocytes	-0.0923514	-0.784987
cell movement of eosinophils	0.431035	0.431035
binding of STAT binding site	-0.804722	-0.0383201
migration of phagocytes	0.714138	-0.120164
cytolysis of tumor cell lines	-0.5547	0.27735
cell viability of granulocytes	-0.27735	0.5547
apoptosis of embryonic cell lines	0.200065	-0.625607
apoptosis of epithelial cell lines	0.194535	-0.629539
apoptosis of hematopoietic cell lines	0.228456	-0.593985
apoptosis of kidney cell lines	0.230584	-0.587732
protein kinase cascade	-0.406222	-0.406222
quantity of lymphoid cells	-0.404061	-0.404061
cell movement of granulocytes	0.332994	0.474264
cell death of epithelial cell lines	0.00557112	-0.799829
cell death of epithelial cells	0.20378	-0.597232
immune response of leukocytes	0.0657952	0.723747
formation of osteoclasts	0.0297614	0.744034
quantity of leukocytes	-0.38378	-0.38378
replication of viral replicon	-0.376182	-0.376182
necrosis of epithelial tissue	0.5901	-0.161347
cell movement of phagocytes	0.729498	-0.0126157
cell death of lymphocytes	0.0808305	-0.660116
colony formation of tumor cell lines	0.439655	0.294714
proliferation of blood cells	0.114273	-0.60741
development of lymphatic system cells	0.0522069	0.661844
cell death of colorectal cancer cell lines	-0.409622	-0.296925
proliferation of smooth muscle cells	0.315046	-0.388312
apoptosis of kidney cancer cell lines	-0.140411	0.561644
quantity of Ca2+	-0.347952	-0.347952
differentiation of lymphocytes	-0.196415	0.498385
binding of DNA endogenous promoter	0.11171	-0.576187
apoptosis of lymphocytes	0.316678	-0.359376
differentiation of mononuclear leukocytes	-0.245959	0.427622
proliferation of lymphocytes	0.211514	-0.46111
cell movement of carcinoma cell lines	0.0614022	-0.60844
recruitment of leukocytes	-0.327625	-0.327625
activation of phagocytes	0.0429552	0.602371
differentiation of dendritic cells	-0.0268705	0.618021
replication of vesicular stomatitis virus	0.611075	0.0290988
quantity of mononuclear leukocytes	-0.314485	-0.314485
differentiation of blood cells	-0.190686	0.42545
development of lymphocytes	-0.0368445	0.575217
apoptosis of ovarian cancer cell lines	-0.569735	0.0290651
apoptosis of B-lymphocyte derived cell lines	-0.417585	-0.178965
activation of T lymphocytes	0.343616	-0.24544
development of lymphatic system	-0.207264	0.381782
differentiation of T lymphocytes	0.291869	0.291869
apoptosis of leukocyte cell lines	-0.385794	-0.192897
activation of lymphocytes	0.210327	0.355381
T cell homeostasis	0.00142508	0.542955
adhesion of blood cells	-0.262208	-0.262208
cell movement of myeloid cells	0.188895	0.321043
apoptosis of leukocytes	-0.170767	-0.327933
cell movement of monocytes	0.244675	0.244675
cell death of ovarian cancer cell lines	-0.430811	-0.0145534
activation of leukocytes	0.150965	0.273196
replication of Herpesviridae	0.2	0.2
differentiation of phagocytes	-0.347019	-0.0457312
transmembrane potential of mitochondria	0.132165	-0.256555
apoptosis of myeloma cell lines	-0.152923	0.217859
cell death of kidney cancer cell lines	0.36727	1.35917e-16
activation of mononuclear leukocytes	0.13437	-0.2133
chemotaxis of tumor cell lines	-0.161146	-0.161146
differentiation of antigen presenting cells	-0.29757	0.019838
binding of HIV-1	0.151075	0.151075
differentiation of leukocytes	-0.154154	0.0742223
quantity of metal	-0.0964797	-0.0964797
synthesis of reactive oxygen species	-0.0115766	0.141235
response of phagocytes	0.0743294	0.0743294
colony formation of hematopoietic cell lines	0.0678844	0.0678844
colony formation of cells	0.0160135	-0.0854177
quantity of lymphocytes	-7.35622e-17	-7.35622e-17
arrest in G0/G1 phase transition of breast cancer cell lines	N/A	N/A
quantity of 12-hydroxyeicosatetraenoic acid	N/A	N/A
systemic autoimmune syndrome	N/A	N/A
type I interferon response	N/A	N/A
IgA nephropathy	N/A	N/A
leukemia	N/A	N/A
G0 phase of tumor cell lines	N/A	N/A
formation of filopodia	N/A	N/A
arrest in interphase of tumor cell lines	N/A	N/A
Crohn's disease	N/A	N/A
hematologic cancer	N/A	N/A
communication	N/A	N/A
infection of lymphocytes	N/A	N/A
advanced malignant tumor	N/A	N/A
glucose metabolism disorder	N/A	N/A
inflammation of body cavity	N/A	N/A
herpes simplex encephalitis	N/A	N/A
arrest in G0/G1 phase transition	N/A	N/A
intercellular communication	N/A	N/A
central nervous system cancer	N/A	N/A
septic shock	N/A	N/A
nonexudative age-related macular degeneration	N/A	N/A
arrest in interphase of breast cancer cell lines	N/A	N/A
sarcoidosis	N/A	N/A
G0/G1 phase transition of tumor cell lines	N/A	N/A
stage 3 cancer	N/A	N/A
lupus erythematosus	N/A	N/A
signaling of cells	N/A	N/A
lymphocytic cancer	N/A	N/A
survival of Bacillus anthracis	N/A	N/A
plaque psoriasis	N/A	N/A
primary biliary cirrhosis	N/A	N/A
inflammation of liver	N/A	N/A
infection by human herpesvirus 4	N/A	N/A
inflammation of joint	N/A	N/A
blood protein disorder	N/A	N/A
endometriosis	N/A	N/A
Bacterial Infections	N/A	N/A
tuberculosis	N/A	N/A
necroptosis of leukemia cell lines	N/A	N/A
infection of monocyte-derived dendritic cells	0	0
psoriatic arthritis	N/A	N/A
cirrhosis of liver	N/A	N/A
systemic lupus erythematosus	N/A	N/A
lymphocytic leukemia	N/A	N/A
amyloidosis	N/A	N/A
morphology of myeloid cells	N/A	N/A
immunodeficiency	N/A	N/A
liquid tumor	N/A	N/A
hydrolysis of sphingomyelin	N/A	N/A
cell viability of neuroglia	N/A	N/A
stimulation of hepatoma cell lines	0	0
Dementia	N/A	N/A
uveitis	N/A	N/A
arrest in interphase	N/A	N/A
Rheumatic Disease	N/A	N/A
chronic leukemia	N/A	N/A
morphology of leukocytes	N/A	N/A
hypoalbuminemia	N/A	N/A
priming of neutrophils	N/A	N/A
G0/G1 phase transition	N/A	N/A
polyarticular juvenile rheumatoid arthritis	N/A	N/A
juvenile rheumatoid arthritis	N/A	N/A
sexually transmitted disease	N/A	N/A
chronic inflammatory disorder	N/A	N/A
dysfunction of cells	N/A	N/A
chronic small plaque psoriasis	N/A	N/A
sepsis	N/A	N/A
disorder of basal ganglia	N/A	N/A
inflammatory response of cells	N/A	N/A
activation of PBMCs	N/A	N/A
melioidosis	N/A	N/A
G1 phase of tumor cell lines	N/A	N/A
necroptosis of tumor cell lines	N/A	N/A
stimulation of hepatocytes	N/A	N/A
oral cancer	N/A	N/A
Nephritis	N/A	N/A
psoriasis	N/A	N/A
B-cell leukemia	N/A	N/A
stage 3 melanoma	N/A	N/A
arrest in cell cycle progression	N/A	N/A
plasma cell dyscrasia	N/A	N/A
Encephalitis	N/A	N/A
glomerulonephritis	N/A	N/A
lymphoproliferative disorder	N/A	N/A
acute renal allograft rejection	N/A	N/A
chronic hepatitis	N/A	N/A
vasculitis	N/A	N/A
osteoclastogenesis of monocytes	N/A	N/A
delay in apoptosis of neutrophils	N/A	N/A
Muckle-Wells syndrome	N/A	N/A
metastasis	N/A	N/A
G0 phase	N/A	N/A
systemic juvenile idiopathic arthritis	N/A	N/A
antibacterial response	N/A	N/A
systemic inflammatory response syndrome and/or sepsis	N/A	N/A
Alzheimer's disease	N/A	N/A
granulomatosis	N/A	N/A
chronic hepatitis C	N/A	N/A
arrest in G0 phase of tumor cell lines	N/A	N/A
obesity	N/A	N/A
permeability of tight junctions	N/A	N/A
granulocyte colony stimulating factor-induced psoriasiform dermatitis	N/A	N/A
lymphoid cancer	N/A	N/A
ulcerative colitis	N/A	N/A
dengue shock syndrome	N/A	N/A
induction of RNA	N/A	N/A
acute respiratory distress syndrome	N/A	N/A
stage 4 solid tumor	N/A	N/A
gastroenteritis	N/A	N/A
differentiation of naive lymphocytes	N/A	N/A
lymphohematopoietic cancer	N/A	N/A
G1 phase	N/A	N/A
antineutrophil cytoplasmic antibody-associated vasculitis	N/A	N/A
chronic lymphocytic leukemia	N/A	N/A
HER2 negative hormone receptor negative breast cancer	N/A	N/A
contact growth inhibition of lymphoma cell lines	N/A	N/A
morphology of cells	N/A	N/A
Sjogren's syndrome	N/A	N/A
rheumatoid arthritis	N/A	N/A
infection by mycobacteria	N/A	N/A
metastatic solid tumor	N/A	N/A
proliferation of effector memory T lymphocytes	N/A	N/A
MAPKKK cascade	N/A	N/A
inflammation of artery	N/A	N/A
leprosy	N/A	N/A
non-Hodgkin's disease	N/A	N/A
binding of C/ebp beta binding site	N/A	N/A
chemoattraction of granulocytes	N/A	N/A
dengue fever	N/A	N/A
chronic large plaque psoriasis	N/A	N/A
recurrent melanoma	N/A	N/A
Inflammatory Bowel Disease	N/A	N/A
fever	N/A	N/A
benign oral disorder	N/A	N/A
Dermatitis	N/A	N/A
giant cell arteritis	N/A	N/A
arrest in G1 phase of tumor cell lines	N/A	N/A
infiltration by neutrophils	N/A	N/A
cutaneous lymphoma	N/A	N/A
apoptosis of dendritic cells	N/A	N/A
communication of cells	N/A	N/A
arrest in G0 phase	N/A	N/A
fragmentation of genomic DNA	N/A	N/A
chronic obstructive pulmonary disease	N/A	N/A
chronic B-cell leukemia	N/A	N/A
autoimmune glomerulonephritis	N/A	N/A
cell cycle progression of brain cancer cell lines	N/A	N/A
proliferation of chronic lymphocytic leukemia cells	N/A	N/A
lymphoproliferative malignancy	N/A	N/A
multiple myeloma	N/A	N/A
chemotaxis of germ cell tumor cell lines	N/A	N/A
signal transduction	N/A	N/A

## Sheet: Progesterone
Diseases and Bio Functions	2.5 nM Progesterone	64 nM Progesterone
generation of cells	1.43191	-3.76412
activation of DNA endogenous promoter	2.26495	-2.14025
differentiation of mononuclear leukocytes	2.14219	-2.15648
differentiation of leukocytes	1.9393	-2.35228
binding of DNA	1.95734	-2.31033
protein kinase cascade	3.16853	-1.05618
proliferation of cells	2.70761	-1.47058
expression of RNA	3.39503	-0.690941
cell viability of blood cells	2.16064	-1.86866
inflammation of absolute anatomical region	-1.67058	-2.35594
transcription of DNA	1.74055	-2.28126
adhesion of immune cells	1.39747	-2.60709
phagocytosis	1.94145	-1.94145
inflammation of organ	-1.49	-2.36345
activation of leukocytes	1.7074	-2.11408
proliferation of cancer cells	0.666173	-3.15322
quantity of leukocytes	2.60566	-1.19174
differentiation of blood cells	1.68573	-2.09088
quantity of mononuclear leukocytes	2.62071	-1.15311
adhesion of blood cells	2.08122	-1.68331
cell death of epithelial cell lines	2.64988	-1.08304
cellular homeostasis	1.98803	-1.6889
transcription of RNA	2.93057	-0.724952
quantity of blood cells	2.20375	-1.4305
cell viability of lymphatic system cells	2.14782	-1.46209
infection of phagocytes	-2.18643	-1.40556
infection of antigen presenting cells	-2.18643	-1.40556
cell viability of mononuclear leukocytes	2.1334	-1.414
differentiation of lymphocytes	1.01949	-2.51331
transcription	2.97037	-0.560668
development of mononuclear leukocytes	0.778767	-2.75056
proliferation of B lymphocytes	2.2001	-1.31876
cell proliferation of tumor cell lines	1.88642	-1.62645
adhesion of tumor cell lines	2.15409	-1.35609
development of lymphocytes	1.11077	-2.39328
T cell homeostasis	1.08448	-2.38131
expansion of cells	1.72465	-1.72465
differentiation of phagocytes	2.32691	-1.12176
activation of cells	2.0072	-1.43381
differentiation of macrophages	1.71823	-1.71823
cell death of kidney cell lines	2.51937	-0.898778
stimulation of leukocytes	1.7085	-1.7085
proliferation of smooth muscle cells	1.19424	-2.21997
adhesion of endothelial cells	1.59907	-1.79544
transactivation of RNA	1.79837	-1.57154
development of connective tissue cells	0.741642	-2.58296
proliferation of lymphocytes	1.70018	-1.61727
quantity of lymphocytes	2.42949	-0.883452
development of lymphatic system cells	1.01747	-2.2949
synthesis of nitric oxide	1.66213	-1.64328
differentiation of antigen presenting cells	2.28137	-1.01174
apoptosis of antigen presenting cells	2.41512	-0.842484
stimulation of blood cells	1.28718	-1.94168
cell proliferation of hematopoietic cell lines	1.04105	-2.18267
growth of organism	-1.94145	1.27581
activation of dendritic cells	1.80452	-1.40351
development of lymphatic system	0.725392	-2.47509
cell viability of leukocytes	1.74741	-1.42679
apoptosis of macrophages	1.94477	-1.19883
recruitment of phagocytes	1.16518	-1.95962
quantity of cells	1.80896	-1.30465
cytostasis	2.41772	0.693856
activation of phagocytes	1.40553	-1.70522
cell cycle progression	2.40885	-0.648537
differentiation of T lymphocytes	0.856777	-2.19372
quantity of lymphoid cells	1.81827	-1.21218
infection of monocyte-derived dendritic cells	-2	-1
response of V-delta-1 gamma-delta T cells	2	-1
binding of C/EBP binding site	0.998376	-1.98889
migration of cells	2.30042	-0.673809
expansion of mononuclear leukocytes	1.48591	-1.48591
cell death of macrophages	2.20102	-0.756599
infection by Herpesviridae	-1.39482	-1.5622
infection by DNA virus	-1.39482	-1.5622
formation of osteoclasts	0.744034	-2.17258
cell death of embryonic cell lines	2.2177	-0.667032
migration of tumor cell lines	2.31504	-0.554426
response of mononuclear leukocytes	2.6295	-0.239046
autophagy	2.04003	-0.826078
infection of leukocytes	-2.15054	-0.711978
differentiation of cells	1.33452	-1.49991
migration of breast cancer cell lines	2.31202	-0.519334
binding of HIV-1	1.96397	-0.850789
cell proliferation of lymphoma cell lines	1.74393	-1.05959
cell proliferation of carcinoma cell lines	2.4166	-0.37194
cell movement of breast cancer cell lines	2.18408	-0.589893
chemotaxis of cells	2.09633	-0.660894
chemotaxis	2.09602	-0.661099
cell movement of tumor cell lines	2.00805	-0.739647
differentiation of helper T lymphocytes	0.775341	-1.95806
activation of mononuclear leukocytes	0.857899	-1.85768
colony formation of tumor cell lines	1.50256	-1.21267
cell proliferation of T lymphocytes	1.44609	-1.26106
activation of lymphocytes	1.2257	-1.45779
T cell response	2.23607	-0.447214
cell viability	1.73842	-0.932901
activation of antigen presenting cells	1.45914	-1.21103
replication of HIV-1	0.664499	-1.9935
immune response of cells	2.5881	-0.0620032
cell movement	1.85284	-0.792317
inflammatory response	2.42731	-0.21749
proliferation of blood cells	1.36423	-1.27748
binding of protein binding site	0.555284	-2.07865
immune response of leukocytes	2.56601	0.0657952
cell proliferation of leukocyte cell lines	0.456357	-2.11584
differentiation of myeloid cells	1.67441	-0.886452
priming of leukocytes	0.365148	-2.19089
malignant connective or soft tissue neoplasm	-0.22154	-2.32616
connective tissue tumor	-0.22154	-2.32616
connective or soft tissue tumor	-0.22154	-2.32616
antiviral response	1.73205	0.80829
apoptosis of sarcoma cell lines	2.36024	0.158919
binding of NFkB binding site	0.441341	-2.07087
binding of DNA fragment	0.113961	-2.39317
apoptosis of epithelial cell lines	1.8624	-0.638214
Lymphocyte migration	1.91824	0.582142
apoptosis of vascular endothelial cells	2.00959	0.487764
neuromuscular disease	0.5547	-1.94145
progressive motor neuropathy	0.5547	-1.94145
response of lymphocytes	2.2188	-0.27735
proliferation of connective tissue cells	-0.324493	-2.17161
apoptosis of embryonic cell lines	1.86086	-0.634298
apoptosis of heart cell lines	1.93373	-0.561405
apoptosis of breast cancer cell lines	1.45977	1.02938
stimulation of cells	0.514648	-1.96225
apoptosis of kidney cell lines	1.87658	-0.596345
chemotaxis of granulocytes	2.03971	-0.432057
chemotaxis of myeloid cells	1.97455	-0.492851
I-kappaB kinase/NF-kappaB cascade	2.37722	-0.0880451
differentiation of monocytes	2.00778	-0.440732
activation of tumor cell lines	1.48053	-0.962865
lymphohematopoietic neoplasia	-0.233149	-2.20595
hematological neoplasia	-0.233149	-2.20595
apoptosis of bone cancer cell lines	2.03278	0.396707
migration of lymphatic system cells	2.09279	0.334715
apoptosis of endothelial cells	1.95017	0.476855
production of virus	1.69775	-0.727607
differentiation of tumor cell lines	1.39213	-1.03147
transmembrane potential of mitochondria	-1.92028	-0.489787
cell death of antigen presenting cells	1.90892	-0.500921
proliferation of lung cancer cell lines	1.67756	-0.726715
osteoclastogenesis	-1	-1.4
necrosis of epithelial tissue	2.24316	0.139232
cell death of lymphoma cell lines	0.782618	1.59099
synthesis of prostaglandin E2	1.0378	-1.33573
growth of hematological system tumor	0.431331	-1.94099
activation of B lymphocytes	0.455803	-1.91437
synthesis of prostaglandin	1.03873	-1.31917
cell movement of granulocytes	1.5237	-0.817348
migration of carcinoma cell lines	1.05576	-1.27971
cell movement of smooth muscle cells	1.27581	-1.05393
binding of cells	1.65273	-0.670338
replication of HIV	0.560195	-1.76236
cell-mediated response	0.57735	1.73205
cell movement of T lymphocytes	1.43475	0.864698
binding of HIV	1.60258	-0.694235
cell death of colorectal cancer cell lines	0.798232	-1.49773
expansion of T lymphocytes	1.48324	-0.80904
chemotaxis of leukocytes	2.18862	0.103351
invasion of tumor cell lines	1.79135	-0.498092
chemotaxis of eosinophils	1.48149	0.797724
cell death of myeloma cell lines	0.225352	2.04747
vasculogenesis	0.953169	-1.30475
antimicrobial response	2.20366	-0.0489702
cell movement of myeloid cells	1.27888	-0.962674
chemotaxis of T lymphocytes	1.67956	0.560654
response of phagocytes	2.15555	0.0743294
activation of neutrophils	0.664534	-1.52997
cell movement of carcinoma cell lines	0.999182	-1.19455
proliferation of leukemia cell lines	-0.351028	-1.83462
cell survival	0.91352	-1.23938
apoptosis of cervical cancer cell lines	1.53427	0.618143
fatty acid metabolism	1.32359	-0.815245
proliferation of mesangial cells	1.446	-0.691564
angiogenesis	0.541698	-1.59537
cell proliferation of breast cancer cell lines	2.09039	0.0458967
mitosis	1.06749	-1.06749
infection of mammalia	-1.06749	-1.06749
activation of myeloid cells	0.391417	-1.7403
activation of monocyte-derived dendritic cells	0.927173	-1.19208
cell death of cervical cancer cell lines	1.5751	0.542265
necrosis of prostate cancer cell lines	0.967804	1.12056
cell death of epithelial cells	1.95144	-0.13665
cellular infiltration by leukocytes	0.105925	-1.95962
chemotaxis of mononuclear leukocytes	1.90499	0.159946
apoptosis of kidney cancer cell lines	-0.561644	1.49772
cell proliferation of melanoma cell lines	1.02899	1.02899
cell movement of bone cancer cell lines	1.55382	-0.495662
necrosis	1.44668	0.599843
maturation of dendritic cells	0.484699	-1.55268
priming of phagocytes	0.0678844	-1.96865
migration of mononuclear leukocytes	1.69741	0.327565
cell death of squamous cell carcinoma cell lines	0.700649	-1.32345
apoptosis of colorectal cancer cell lines	0.357035	-1.65131
cell death of breast cancer cell lines	1.41075	0.592585
apoptosis of lymphoma cell lines	0.494847	1.5063
stimulation of tumor cell lines	0.230769	-1.76923
chemotaxis of endothelial cell lines	1	-1
osteoclastogenesis of phagocytes	-1	-1
binding of synthetic promoter	0.0383201	-1.95432
binding of STAT binding site	-0.0383201	-1.95432
cell movement of mononuclear leukocytes	1.70878	0.282553
binding of leukocytes	1.31331	-0.652349
priming of myeloid cells	0	-1.96116
cell viability of tumor cell lines	1.67621	-0.283949
cell death of tumor cell lines	0.777459	1.16375
activation of natural killer cells	1.45521	-0.485071
cell movement of leukocytes	1.56798	-0.36711
infection of cells	-1.19325	-0.740318
replication of Vesicular stomatitis Indiana virus	-1.45204	-0.467606
phosphorylation of protein	0.100816	-1.80552
replication of Hepatitis C virus	-1.00559	-0.899735
migration of phagocytes	0.823693	-1.04717
cell death of leukemia cell lines	1.52441	0.329952
apoptosis of neutrophils	-0.627714	-1.2199
osteoclastogenesis of mononuclear leukocytes	-0.762493	-1.06749
colony formation of cells	0.608996	-1.21758
synthesis of eicosanoid	0.816387	-1.00921
recruitment of leukocytes	0.561644	-1.2637
apoptosis of lymphocytes	1.22046	0.601332
apoptosis of prostate cancer cell lines	0.619082	1.19191
cell death of kidney cancer cell lines	0	1.79554
cell death of lymphocytes	1.03733	0.754418
development of monocytes	-0.447214	-1.34164
differentiation of dendritic cells	1.74658	-0.0268705
migration of smooth muscle cells	1	-0.764706
response of embryonic cell lines	1.59076	0.167066
response of kidney cell lines	1.59076	0.167066
response of epithelial cell lines	1.59076	0.167066
chemotaxis of antigen presenting cells	0.553256	1.20156
cell death of carcinoma cell lines	-1.27678	0.476066
cell death of leukemia cells	0.676314	1.06901
synthesis of lipid	0.475192	-1.25476
organization of cytoskeleton	1.01701	0.705345
proliferation of leukemia cells	-0.242536	-1.45521
cell movement of hematopoietic progenitor cells	1.10265	0.593732
infection of lymphatic system cells	-0.883373	-0.810767
differentiation of connective tissue	1.11017	0.570086
cell viability of granulocytes	1.1094	0.5547
chemotaxis of tumor cell lines	1.10907	-0.540315
apoptosis of granulocytes	-1.17352	-0.464682
cell movement of phagocytes	0.766273	-0.870169
cell movement of endothelial cell lines	0.81469	-0.81469
invasion of cells	1.57521	-0.0478372
migration of monocyte-derived dendritic cells	0.804722	-0.804722
apoptosis of endothelial cell lines	0.947747	-0.642022
chemotaxis of monocytes	1.09184	-0.496292
cell movement of monocytes	0.793946	-0.793946
apoptosis of fibrosarcoma cell lines	1.48923	-0.0749056
differentiation of osteoclasts	1.40556	0.156174
binding of mononuclear leukocytes	0.926897	0.622543
replication of viral replicon	-0.970154	0.574173
apoptosis of leukocyte cell lines	-1.06093	-0.482243
apoptosis of myeloma cell lines	-0.00186372	1.5362
binding of DNA endogenous promoter	0.958351	-0.576187
replication of vesicular stomatitis virus	-0.902063	0.611075
synthesis of reactive oxygen species	1.48876	-0.0115766
cell death of monocyte-derived dendritic cells	-0.581318	0.9135
chemotaxis of phagocytes	1.41092	0.0796428
apoptosis of phagocytes	0.679476	-0.810912
production of reactive oxygen species	1.47989	-0.00708081
activation of T lymphocytes	0.343616	-1.12903
apoptosis of leukemia cell lines	1.35022	0.116871
apoptosis of hematopoietic cell lines	-1.14228	-0.319838
survival of organism	-0.858991	-0.59944
viral life cycle	-1.14554	0.307339
cell death	1.39115	0.0498343
apoptosis of lung cell lines	1.40496	-0.0238129
response of tumor cell lines	0.711643	-0.711643
apoptosis of tumor cells	0.936133	-0.478366
cell movement of eosinophils	1.1439	-0.232096
metabolism of protein	0.386633	0.96084
apoptosis of tumor cell lines	0.661948	0.679415
cell death of ovarian cancer cell lines	0.270254	1.02609
binding of endothelial cells	0.862662	0.431331
replication of RNA virus	-0.322508	-0.963384
microtubule dynamics	0.795411	0.473862
apoptosis of carcinoma cell lines	-0.654381	0.607736
cell death of tumor cells	1.21257	-0.0453905
binding of AP1 consensus site	0.421362	-0.831456
proteolysis	1.06749	0.152499
cell death of immune cells	0.964394	0.247289
interphase	1.01297	-0.185166
apoptosis of T lymphocytes	0.922368	-0.267709
apoptosis of ovarian cancer cell lines	0.246811	0.927265
apoptosis of melanoma cell lines	0.580142	0.580142
apoptosis of leukemia cells	0.369406	0.784987
cell viability of myeloid cells	0.797724	-0.341882
stimulation of hepatoma cell lines	0	-1.13137
cell death of phagocytes	0.76561	-0.362274
apoptosis of leukocytes	0.524391	0.595418
quantity of Ca2+	0.430798	-0.679335
replication of Influenza A virus	-0.369611	-0.739221
apoptosis of fibroblast cell lines	0.0946688	1.00349
migration of eosinophils	-0.084707	-1.00438
quantity of metal	0.659278	-0.418079
cell death of melanoma cell lines	-0.132453	0.927173
cell movement of antigen presenting cells	0.830775	0.225501
migration of dendritic cells	0.697318	-0.349022
apoptosis	0.732819	0.284974
cell death of endothelial cell lines	0.637151	-0.349405
apoptosis of B-lymphocyte derived cell lines	-0.417585	-0.536895
cell death of leukocyte cell lines	-0.741186	-0.185296
interphase of tumor cell lines	0.641353	0.278323
innate immune response	0.152499	0.762493
infection by RNA virus	-0.724278	-0.187339
apoptosis of epithelial cells	-0.302923	0.5954
synthesis of protein	0.0964145	0.78509
cell death of hematopoietic cell lines	-0.804914	-0.0699926
synthesis of DNA	0.465696	-0.384705
cell death of glioma cells	9.42055e-17	0.848528
colony formation of bone marrow cells	-0.529999	-0.317999
expression of mRNA	0.578947	0.263158
apoptosis of neuroblastoma cell lines	-0.471011	0.36692
apoptosis of cancer cells	0.441455	-0.391853
cytolysis of tumor cell lines	0.5547	0.27735
apoptosis of pancreatic cancer cell lines	-0.0759592	0.742586
transmigration of leukocytes	0.235146	0.575703
replication of Herpesviridae	-0.6	0.2
cell death of pancreatic cancer cell lines	-0.305501	0.490787
apoptosis of myeloid cells	-0.378323	-0.41593
quantity of tumor cell lines	0.14834	-0.642809
cell death of cancer cells	0.730131	0.060286
cell movement of natural killer cells	0.455803	0.334255
cytotoxic reaction of cells	-0.390567	-0.390567
cell death of connective tissue cells	0.0523862	0.727121
cytotoxicity of cells	-0.478913	-0.287348
transmigration of mononuclear leukocytes	-0.0830455	0.664364
cell death of T lymphocytes	0.484192	-0.251336
polarization of cells	0.239046	-0.478091
central nervous system tumor	-0.536895	0.178965
gliomatosis	-0.536895	0.178965
apoptosis of muscle cells	-0.354839	0.322581
immune response of tumor cell lines	-0.159674	-0.479022
apoptosis of lung cancer cell lines	-0.00792285	0.585159
apoptosis of islet cells	-0.159313	-0.414214
Viral Infection	-0.407183	-0.137377
apoptosis of pancreatic cells	-0.505943	-0.0297614
transendothelial migration of dendritic cells	0	0.475651
cell viability of phagocytes	0.113961	-0.341882
colony formation of hematopoietic cell lines	0.0678844	-0.339422
transmigration of phagocytes	-0.334709	0.0257469
expression of protein	0.0773245	0.270636
apoptosis of hepatoma cell lines	-0.148181	0.1664
cell death of dendritic cells	0.282843	0
cell death of myeloid cells	0.0721017	-0.193536
cell death of neuroblastoma cell lines	-0.00506805	-0.217926
cytotoxic reaction of tumor cell lines	9.42055e-17	0
arrest in G0/G1 phase transition of breast cancer cell lines	N/A	N/A
quantity of 12-hydroxyeicosatetraenoic acid	N/A	N/A
systemic autoimmune syndrome	N/A	N/A
type I interferon response	N/A	N/A
IgA nephropathy	N/A	N/A
leukemia	N/A	N/A
G0 phase of tumor cell lines	N/A	N/A
formation of filopodia	N/A	N/A
arrest in interphase of tumor cell lines	N/A	N/A
Crohn's disease	N/A	N/A
hematologic cancer	N/A	N/A
communication	N/A	N/A
infection of lymphocytes	N/A	N/A
advanced malignant tumor	N/A	N/A
glucose metabolism disorder	N/A	N/A
inflammation of body cavity	N/A	N/A
herpes simplex encephalitis	N/A	N/A
arrest in G0/G1 phase transition	N/A	N/A
intercellular communication	N/A	N/A
central nervous system cancer	N/A	N/A
septic shock	N/A	N/A
nonexudative age-related macular degeneration	N/A	N/A
arrest in interphase of breast cancer cell lines	N/A	N/A
sarcoidosis	N/A	N/A
G0/G1 phase transition of tumor cell lines	N/A	N/A
stage 3 cancer	N/A	N/A
lupus erythematosus	N/A	N/A
signaling of cells	N/A	N/A
lymphocytic cancer	N/A	N/A
survival of Bacillus anthracis	N/A	N/A
plaque psoriasis	N/A	N/A
primary biliary cirrhosis	N/A	N/A
inflammation of liver	N/A	N/A
infection by human herpesvirus 4	N/A	N/A
inflammation of joint	N/A	N/A
blood protein disorder	N/A	N/A
endometriosis	N/A	N/A
Bacterial Infections	N/A	N/A
tuberculosis	N/A	N/A
necroptosis of leukemia cell lines	N/A	N/A
psoriatic arthritis	N/A	N/A
cirrhosis of liver	N/A	N/A
systemic lupus erythematosus	N/A	N/A
lymphocytic leukemia	N/A	N/A
amyloidosis	N/A	N/A
morphology of myeloid cells	N/A	N/A
immunodeficiency	N/A	N/A
liquid tumor	N/A	N/A
hydrolysis of sphingomyelin	N/A	N/A
cell viability of neuroglia	N/A	N/A
Dementia	N/A	N/A
uveitis	N/A	N/A
arrest in interphase	N/A	N/A
Rheumatic Disease	N/A	N/A
chronic leukemia	N/A	N/A
morphology of leukocytes	N/A	N/A
hypoalbuminemia	N/A	N/A
priming of neutrophils	N/A	N/A
G0/G1 phase transition	N/A	N/A
polyarticular juvenile rheumatoid arthritis	N/A	N/A
juvenile rheumatoid arthritis	N/A	N/A
sexually transmitted disease	N/A	N/A
chronic inflammatory disorder	N/A	N/A
dysfunction of cells	N/A	N/A
chronic small plaque psoriasis	N/A	N/A
sepsis	N/A	N/A
disorder of basal ganglia	N/A	N/A
inflammatory response of cells	N/A	N/A
activation of PBMCs	N/A	N/A
melioidosis	N/A	N/A
G1 phase of tumor cell lines	N/A	N/A
necroptosis of tumor cell lines	N/A	N/A
stimulation of hepatocytes	N/A	N/A
oral cancer	N/A	N/A
Nephritis	N/A	N/A
psoriasis	N/A	N/A
B-cell leukemia	N/A	N/A
stage 3 melanoma	N/A	N/A
arrest in cell cycle progression	N/A	N/A
plasma cell dyscrasia	N/A	N/A
Encephalitis	N/A	N/A
glomerulonephritis	N/A	N/A
lymphoproliferative disorder	N/A	N/A
acute renal allograft rejection	N/A	N/A
chronic hepatitis	N/A	N/A
vasculitis	N/A	N/A
osteoclastogenesis of monocytes	N/A	N/A
delay in apoptosis of neutrophils	N/A	N/A
Muckle-Wells syndrome	N/A	N/A
metastasis	N/A	N/A
G0 phase	N/A	N/A
systemic juvenile idiopathic arthritis	N/A	N/A
antibacterial response	N/A	N/A
systemic inflammatory response syndrome and/or sepsis	N/A	N/A
Alzheimer's disease	N/A	N/A
granulomatosis	N/A	N/A
chronic hepatitis C	N/A	N/A
arrest in G0 phase of tumor cell lines	N/A	N/A
obesity	N/A	N/A
permeability of tight junctions	N/A	N/A
granulocyte colony stimulating factor-induced psoriasiform dermatitis	N/A	N/A
lymphoid cancer	N/A	N/A
ulcerative colitis	N/A	N/A
dengue shock syndrome	N/A	N/A
induction of RNA	N/A	N/A
acute respiratory distress syndrome	N/A	N/A
stage 4 solid tumor	N/A	N/A
gastroenteritis	N/A	N/A
differentiation of naive lymphocytes	N/A	N/A
lymphohematopoietic cancer	N/A	N/A
G1 phase	N/A	N/A
antineutrophil cytoplasmic antibody-associated vasculitis	N/A	N/A
chronic lymphocytic leukemia	N/A	N/A
HER2 negative hormone receptor negative breast cancer	N/A	N/A
contact growth inhibition of lymphoma cell lines	N/A	N/A
morphology of cells	N/A	N/A
Sjogren's syndrome	N/A	N/A
organismal death	0	0
rheumatoid arthritis	N/A	N/A
infection by mycobacteria	N/A	N/A
metastatic solid tumor	N/A	N/A
proliferation of effector memory T lymphocytes	N/A	N/A
MAPKKK cascade	N/A	N/A
inflammation of artery	N/A	N/A
leprosy	N/A	N/A
non-Hodgkin's disease	N/A	N/A
binding of C/ebp beta binding site	N/A	N/A
chemoattraction of granulocytes	N/A	N/A
dengue fever	N/A	N/A
chronic large plaque psoriasis	N/A	N/A
recurrent melanoma	N/A	N/A
Inflammatory Bowel Disease	N/A	N/A
fever	N/A	N/A
benign oral disorder	N/A	N/A
Dermatitis	N/A	N/A
giant cell arteritis	N/A	N/A
arrest in G1 phase of tumor cell lines	N/A	N/A
infiltration by neutrophils	N/A	N/A
cutaneous lymphoma	N/A	N/A
apoptosis of dendritic cells	N/A	N/A
communication of cells	N/A	N/A
arrest in G0 phase	N/A	N/A
fragmentation of genomic DNA	N/A	N/A
chronic obstructive pulmonary disease	N/A	N/A
chronic B-cell leukemia	N/A	N/A
autoimmune glomerulonephritis	N/A	N/A
cell cycle progression of brain cancer cell lines	N/A	N/A
proliferation of chronic lymphocytic leukemia cells	N/A	N/A
lymphoproliferative malignancy	N/A	N/A
multiple myeloma	N/A	N/A
chemotaxis of germ cell tumor cell lines	N/A	N/A
signal transduction	N/A	N/A
